# Supplementary material for: Prevalence of Variant GTRI Staphylococcus aureus Isolated from Dairy Cow Milk Samples in the Alpine Grazing System of the Aosta Valley and Its Association with AMR and Virulence Profiles
Source: Antibiotics (Basel). 2025 Mar 27;14(4):348. doi: 10.3390/antibiotics14040348 (PMC12024214; doi:10.3390/antibiotics14040348)
Supplement: Supplementary file 1 [file antibiotics-14-00348-s001.zip]

Archive with 1 entries (1 files):
- antibiotics-3496399-supplementary.pdf
